# Supplementary material for: Prediction of CCND1 amplification using plasma DNA as a prognostic marker in oesophageal squamous cell carcinoma
Source: Br J Cancer. 2010 Apr 13;102(9):1378–83. doi: 10.1038/sj.bjc.6605657 (PMC2865765; doi:10.1038/sj.bjc.6605657)
Supplement: Supplementary Table1 [file 6605657x3.xls]

## Sheet: table1
Supplementary Table 1
Evaluation of tumor CCND1 amplification in low plasma CCND1/DRD2 ratio group
			number	tumor CCND1
				amplification	non-amplification
	low plasma CCND1/DRD2		21	6 (29%)	15 (71%)
	ratio group
